# Supplementary material for: ﻿Yushaniarubrovaginata (Poaceae, Bambusoideae), a new combination for Sasarubrovaginata
Source: PhytoKeys. 2025 Apr 24;255:189–201. doi: 10.3897/phytokeys.255.147252 (PMC12046343; doi:10.3897/phytokeys.255.147252)
Supplement: XML Treatment for Yushania rubrovaginata [file phytokeys.255.147252-treatment1.xml]

<!DOCTYPE tp:taxon-treatment
  PUBLIC "-//TaxonX//DTD Taxonomic Treatment Publishing DTD v0 20100105//EN" "tax-treatment-NSO.dtd">
<tp:taxon-treatment xmlns:tp="http://www.plazi.org/taxpub"><tp:treatment-meta><kwd-group><label>Taxon classification</label><kwd>
                <named-content content-type="kingdom">Plantae</named-content>
              </kwd><kwd>
                <named-content content-type="order">Poales</named-content>
              </kwd><kwd>
                <named-content content-type="family">Poaceae</named-content>
              </kwd></kwd-group><mixed-citation publication-type="journal"><person-group><name><surname>Li</surname><given-names>Xing</given-names></name><name><surname>Ni</surname><given-names>Jing-Bo</given-names></name><name><surname>Liang</surname><given-names>Mian</given-names></name><name><surname>Tong</surname><given-names>Yi-Hua</given-names></name><name><surname>Xia</surname><given-names>Nian-He</given-names></name></person-group><article-title>﻿<italic><tp:taxon-name><tp:taxon-name-part taxon-name-part-type="genus" reg="Yushania">Yushania</tp:taxon-name-part><tp:taxon-name-part taxon-name-part-type="species" reg="rubrovaginata">rubrovaginata</tp:taxon-name-part></tp:taxon-name></italic> (<tp:taxon-name><tp:taxon-name-part taxon-name-part-type="family">Poaceae</tp:taxon-name-part></tp:taxon-name>, <tp:taxon-name><tp:taxon-name-part taxon-name-part-type="subfamily">Bambusoideae</tp:taxon-name-part></tp:taxon-name>), a new combination for <tp:taxon-name><tp:taxon-name-part taxon-name-part-type="genus" reg="Sasa">Sasa</tp:taxon-name-part><tp:taxon-name-part taxon-name-part-type="species" reg="rubrovaginata">rubrovaginata</tp:taxon-name-part></tp:taxon-name></article-title><source>PhytoKeys</source><day>24</day><month>04</month><year>2025</year><volume>255</volume><fpage>189</fpage><lpage>201</lpage><pub-id pub-id-type="doi">10.3897/phytokeys.255.147252</pub-id></mixed-citation></tp:treatment-meta><tp:nomenclature><label>﻿</label><tp:taxon-name>
              <object-id xmlns:xlink="http://www.w3.org/1999/xlink" content-type="arpha" xlink:type="simple">715041CD-46A7-5E7E-8B28-0BF54BFE6B83</object-id>
              <tp:taxon-name-part taxon-name-part-type="genus" reg="Yushania">Yushania</tp:taxon-name-part>
              <tp:taxon-name-part taxon-name-part-type="species" reg="rubrovaginata">rubrovaginata</tp:taxon-name-part>
              <object-id xmlns:xlink="http://www.w3.org/1999/xlink" content-type="ipni" xlink:type="simple">urn:lsid:ipni.org:names:77360579-1</object-id>
            </tp:taxon-name><tp:taxon-authority>(C. H. Hu) N. H. Xia, Y. H. Tong, J. B. Ni &amp; X. Li</tp:taxon-authority><tp:taxon-status xmlns:xlink="http://www.w3.org/1999/xlink" xlink:type="simple">comb. nov.</tp:taxon-status><xref ref-type="fig" rid="F1">Figs 1</xref><xref ref-type="fig" rid="F2">, 2</xref><xref ref-type="fig" rid="F3">, 3</xref></tp:nomenclature><tp:treatment-sec sec-type="Basionym" id="SECID0ERSAG"><title>Basionym.</title><p><italic><tp:taxon-name><tp:taxon-name-part taxon-name-part-type="genus" reg="Sasa">Sasa</tp:taxon-name-part><tp:taxon-name-part taxon-name-part-type="species" reg="rubrovaginata">rubrovaginata</tp:taxon-name-part></tp:taxon-name></italic> C. H. Hu, Bamboo Research 2(2): 59 (1985)</p></tp:treatment-sec><tp:treatment-sec sec-type="material" id="SECID0ECTAG"><title>Type.</title><p>China. • Guangxi: Tianlin County, Langping Town, Cenwanlaoshan Mountain, elev. 2000 m, 26 Nov. 1957, <italic>Nanzhidi 5102</italic> (lectotype N019023168!, Fig. <xref ref-type="fig" rid="F1">1A</xref>, designated here; isolectotype N019023159!, Fig. <xref ref-type="fig" rid="F1">1B</xref>)</p></tp:treatment-sec><tp:treatment-sec sec-type="description" id="SECID0EYTAG"><title>Description.</title><p>Shrubby bamboo. Rhizomes pachymorph, necks 15–30 cm long, 3–5 mm in diameter, solid. Culms 1–3.5 m tall, 5–8 mm in diameter, diffuse; branches usually solitary at lower culm nodes, 2–3 at mid and upper culm nodes; internodes terete, 10–30 cm long, glabrous, densely purple-spotted, thickly white powdery below nodes, hollow; supranodal ridges raised. Culm buds solitary, long-ovate, yellow to light green, ciliate on the margin. Culm leaf sheaths persistent or tardily deciduous, ca. 1/2 as long as internodes, purple-red, densely brown hispid abaxially, densely ciliate on the margin; sheath scar prominent, with persistent remains of sheath base; auricles falcate, 3–5 × 1–2 mm; oral setae developed, radiate; ligule truncate, ca. 0.5 mm high; blades linear-lanceolate to lanceolate, reflexed, easily deciduous, margin serrulate. Foliage leaves 5–13 per ultimate branch; sheath glabrous, margin ciliate; auricles falcate, 1–3 × 0.5–1 mm; oral setae radiate, ca. 1 cm long; inner ligule truncate, ca. 1 mm high; outer ligule and pseudopetioles glabrous; blades broad-lanceolate to lanceolate, 17–26 × 3.5–6 cm, wavy when dry, glabrous, apex acuminate, base cuneate to obtuse; secondary veins 9–10 pairs, transverse veins conspicuous. Inflorescence unknown.</p></tp:treatment-sec><tp:treatment-sec sec-type="distribution" id="SECID0E4TAG"><title>Distribution and habitat.</title><p>It is only found in Cenwang Mountain, Tianlin County, Guangxi, China. It grows on top of mountains at an altitude of 1968 to 2062.5 meters (the peak’s elevation).</p></tp:treatment-sec><tp:treatment-sec sec-type="phenology" id="SECID0ECUAG"><title>Phenology.</title><p>New shoots from August to September.</p></tp:treatment-sec><tp:treatment-sec sec-type="Chinese name" id="SECID0EHUAG"><title>Chinese name.</title><p>红壳玉山竹 (Chinese pronunciation: hóng ké yù shān zhú).</p></tp:treatment-sec><tp:treatment-sec sec-type="notes" id="SECID0EMUAG"><title>Notes.</title><p><xref ref-type="bibr" rid="B5">Hu (1985)</xref> described that the culm leaf auricles and oral setae of <italic><tp:taxon-name><tp:taxon-name-part taxon-name-part-type="genus" reg="Yushania">Yushania</tp:taxon-name-part><tp:taxon-name-part taxon-name-part-type="species" reg="rubrovaginata">rubrovaginata</tp:taxon-name-part></tp:taxon-name></italic> are undeveloped (see Fig. <xref ref-type="fig" rid="F1">1</xref>). In fact, this bamboo does have developed culm leaf auricles and oral setae (Fig. <xref ref-type="fig" rid="F3">3E, F</xref>). But the culm leaf auricles and oral setae are easy to fall off, which exactly happens to the type specimens of <italic><tp:taxon-name><tp:taxon-name-part taxon-name-part-type="genus" reg="Yushania">Y.</tp:taxon-name-part><tp:taxon-name-part taxon-name-part-type="species" reg="rubrovaginata">rubrovaginata</tp:taxon-name-part></tp:taxon-name></italic>. Similarly, the culm leaf sheaths of the type specimens are glabrous on the mid and upper parts, and only the basal part is sparsely hispid. Actually, <italic><tp:taxon-name><tp:taxon-name-part taxon-name-part-type="genus" reg="Yushania">Y.</tp:taxon-name-part><tp:taxon-name-part taxon-name-part-type="species" reg="rubrovaginata">rubrovaginata</tp:taxon-name-part></tp:taxon-name></italic> has a thoroughly hispid culm leaf sheath, and pits are left after the trichomes fall off (Fig. <xref ref-type="fig" rid="F3">3E</xref>).</p><p><xref ref-type="bibr" rid="B30">Wang and Stapleton (2006)</xref> treated <italic><tp:taxon-name><tp:taxon-name-part taxon-name-part-type="genus" reg="Sasa">Sasa</tp:taxon-name-part><tp:taxon-name-part taxon-name-part-type="species" reg="duplicata">duplicata</tp:taxon-name-part></tp:taxon-name></italic> W. T. Lin &amp; Z. J. Feng (1992) as a synonym of <italic><tp:taxon-name><tp:taxon-name-part taxon-name-part-type="genus" reg="Yushania">Y.</tp:taxon-name-part><tp:taxon-name-part taxon-name-part-type="species" reg="rubrovaginata">rubrovaginata</tp:taxon-name-part></tp:taxon-name></italic>. However, the former has a leptomorph rhizome, rather than pachymorph rhizome. Actually, <italic><tp:taxon-name><tp:taxon-name-part taxon-name-part-type="genus" reg="Sasa">S.</tp:taxon-name-part><tp:taxon-name-part taxon-name-part-type="species" reg="duplicata">duplicata</tp:taxon-name-part></tp:taxon-name></italic> owns some characters that are the same as <italic><tp:taxon-name><tp:taxon-name-part taxon-name-part-type="genus" reg="Pseudosasa">Pseudosasa</tp:taxon-name-part><tp:taxon-name-part taxon-name-part-type="species" reg="cantorii">cantorii</tp:taxon-name-part></tp:taxon-name></italic> (Munro) P. C. Keng ex S. L. Chen et al. (<xref ref-type="bibr" rid="B40">Zhu et al. 2006</xref>), such as glabrous internodes, the white powdery infranodal region, branch complement with one to three branches at each culm node, culm leaf sheath with ciliate margin, arcuate to truncate culm leaf ligules and falcate auricles with developed oral setae, foliage leaf sheath with ciliate margin, truncate ligules, developed oral setae and lanceolate to oblong-lanceolate blades with conspicuous transverse veins. Thus, <italic><tp:taxon-name><tp:taxon-name-part taxon-name-part-type="genus" reg="Sasa">S.</tp:taxon-name-part><tp:taxon-name-part taxon-name-part-type="species" reg="duplicata">duplicata</tp:taxon-name-part></tp:taxon-name></italic> is probably a synonym of <italic><tp:taxon-name><tp:taxon-name-part taxon-name-part-type="genus" reg="Pseudosasa">P.</tp:taxon-name-part><tp:taxon-name-part taxon-name-part-type="species" reg="cantorii">cantorii</tp:taxon-name-part></tp:taxon-name></italic>, but more work needs to be done to ascertain this.</p><p>There are another three <italic><tp:taxon-name><tp:taxon-name-part taxon-name-part-type="genus" reg="Yushania">Yushania</tp:taxon-name-part></tp:taxon-name></italic> species, viz., <italic><tp:taxon-name><tp:taxon-name-part taxon-name-part-type="genus" reg="Yushania">Y.</tp:taxon-name-part><tp:taxon-name-part taxon-name-part-type="species" reg="cartilaginea">cartilaginea</tp:taxon-name-part></tp:taxon-name></italic> T. H. <xref ref-type="bibr" rid="B31">Wen (1984)</xref>, <italic><tp:taxon-name><tp:taxon-name-part taxon-name-part-type="genus" reg="Yushania">Y.</tp:taxon-name-part><tp:taxon-name-part taxon-name-part-type="species" reg="chingii">chingii</tp:taxon-name-part></tp:taxon-name></italic> T. P. Yi and <italic><tp:taxon-name><tp:taxon-name-part taxon-name-part-type="genus" reg="Yushania">Y.</tp:taxon-name-part><tp:taxon-name-part taxon-name-part-type="species" reg="rugosa">rugosa</tp:taxon-name-part></tp:taxon-name></italic> T. P. <xref ref-type="bibr" rid="B34">Yi (1986)</xref>, distributed in Cenwanglaoshan Mountain. <italic><tp:taxon-name><tp:taxon-name-part taxon-name-part-type="genus" reg="Yushania">Yushania</tp:taxon-name-part><tp:taxon-name-part taxon-name-part-type="species" reg="rubrovaginata">rubrovaginata</tp:taxon-name-part></tp:taxon-name></italic> can be distinguishable from them by having branch complement with the solitary branch at lower culm nodes and two to three branches at mid and upper culm nodes, densely purple-spotted internodes, purple-red and densely brown hispid culm leaf sheath, and foliage leaf with developed and radiate oral setae. A key to these <italic><tp:taxon-name><tp:taxon-name-part taxon-name-part-type="genus" reg="Yushania">Yushania</tp:taxon-name-part></tp:taxon-name></italic> species is provided as follows.</p></tp:treatment-sec><tp:treatment-sec><!--Section generated to contain objects referenced in tp:taxon-treatment.--><fig id="F1" position="float" orientation="portrait"><object-id xmlns:xlink="http://www.w3.org/1999/xlink" content-type="doi" xlink:type="simple">10.3897/phytokeys.255.147252.figure1</object-id><object-id xmlns:xlink="http://www.w3.org/1999/xlink" content-type="arpha" xlink:type="simple">280E13A3-5E66-5057-8434-579462B1CB30</object-id><label>Figure 1.</label><caption><p>Lectotype (<bold>A</bold>) and isolectotype (<bold>B</bold>) of <italic><tp:taxon-name><tp:taxon-name-part taxon-name-part-type="genus" reg="Sasa">Sasa</tp:taxon-name-part><tp:taxon-name-part taxon-name-part-type="species" reg="rubrovaginata">rubrovaginata</tp:taxon-name-part></tp:taxon-name></italic> C. H. Hu (<italic>Nanzhi 5102</italic>, N <bold>A</bold> N019023168 <bold>B</bold> N019023159). Photos downloaded from Chinese Virtual Herbarium (<ext-link xmlns:xlink="http://www.w3.org/1999/xlink" xlink:href="https://www.cvh.ac.cn/" ext-link-type="uri" xlink:type="simple">https://www.cvh.ac.cn/</ext-link>).</p></caption><graphic xmlns:xlink="http://www.w3.org/1999/xlink" xlink:href="phytokeys-255-189_article-147252__-g001.jpg" position="float" orientation="portrait" xlink:type="simple" id="oo_1314652.jpg"><uri content-type="original_file" xlink:type="simple">https://binary.pensoft.net/fig/1314652</uri></graphic></fig><fig id="F2" position="float" orientation="portrait"><object-id xmlns:xlink="http://www.w3.org/1999/xlink" content-type="doi" xlink:type="simple">10.3897/phytokeys.255.147252.figure2</object-id><object-id xmlns:xlink="http://www.w3.org/1999/xlink" content-type="arpha" xlink:type="simple">3FDD9B40-D12A-5988-873B-D2FDF5A8EF25</object-id><label>Figure 2.</label><caption><p>A specimen of <italic><tp:taxon-name><tp:taxon-name-part taxon-name-part-type="genus" reg="Sasa">Sasa</tp:taxon-name-part><tp:taxon-name-part taxon-name-part-type="species" reg="rubrovaginata">rubrovaginata</tp:taxon-name-part></tp:taxon-name></italic> C. H. Hu collected from the type locality, <italic>X.Li &amp; J.B.Ni LX178</italic> (IBSC). Photo by Xing Li.</p></caption><graphic xmlns:xlink="http://www.w3.org/1999/xlink" xlink:href="phytokeys-255-189_article-147252__-g002.jpg" position="float" orientation="portrait" xlink:type="simple" id="oo_1314653.jpg"><uri content-type="original_file" xlink:type="simple">https://binary.pensoft.net/fig/1314653</uri></graphic></fig><fig id="F3" position="float" orientation="portrait"><object-id xmlns:xlink="http://www.w3.org/1999/xlink" content-type="doi" xlink:type="simple">10.3897/phytokeys.255.147252.figure3</object-id><object-id xmlns:xlink="http://www.w3.org/1999/xlink" content-type="arpha" xlink:type="simple">5485C1A3-D211-58A5-83F8-AB0E18CF009F</object-id><label>Figure 3.</label><caption><p><italic><tp:taxon-name><tp:taxon-name-part taxon-name-part-type="genus" reg="Yushania">Yushania</tp:taxon-name-part><tp:taxon-name-part taxon-name-part-type="species" reg="rubrovaginata">rubrovaginata</tp:taxon-name-part></tp:taxon-name></italic><bold>A</bold> foliage leafy branch <bold>B</bold> culm bud <bold>C</bold> three branches at an upper culm node <bold>D</bold> partial foliage leafy branch, showing auricles and oral setae <bold>E</bold> culm leaf and white powdery infranodal region <bold>F</bold> apex of culm leaf sheath, showing ligules, auricles and oral setae <bold>G</bold> pachymorph rhizome with long neck. All photos by Xing Li.</p></caption><graphic xmlns:xlink="http://www.w3.org/1999/xlink" xlink:href="phytokeys-255-189_article-147252__-g003.jpg" position="float" orientation="portrait" xlink:type="simple" id="oo_1314654.jpg"><uri content-type="original_file" xlink:type="simple">https://binary.pensoft.net/fig/1314654</uri></graphic></fig></tp:treatment-sec><ref-list><ref id="B5"><mixed-citation xmlns:xlink="http://www.w3.org/1999/xlink" xlink:type="simple"><person-group><name name-style="western"><surname>Hu</surname><given-names>CH</given-names></name></person-group> (<year>1985</year>) <article-title>A revision of the genus <italic><tp:taxon-name><tp:taxon-name-part taxon-name-part-type="genus">Sasa</tp:taxon-name-part></tp:taxon-name></italic> from China.</article-title><source>Bamboo Research</source><volume>2</volume>(<issue>2</issue>): <fpage>56</fpage>–<lpage>62</lpage>.</mixed-citation></ref><ref id="B30"><mixed-citation xmlns:xlink="http://www.w3.org/1999/xlink" xlink:type="simple"><person-group><name name-style="western"><surname>Wang</surname><given-names>ZP</given-names></name><name name-style="western"><surname>Stapleton</surname><given-names>CMA</given-names></name></person-group> (<year>2006</year>) <article-title><italic><tp:taxon-name><tp:taxon-name-part taxon-name-part-type="genus">Sasa</tp:taxon-name-part></tp:taxon-name></italic> Makino &amp; Shibata.</article-title> In: <person-group><name name-style="western"><surname>Wu</surname><given-names>ZY</given-names></name><name name-style="western"><surname>Raven</surname><given-names>P</given-names></name></person-group> (<role>Eds</role>) <issue-title>Flora of China (Vol.</issue-title><source>22). Science Press, Beijing &amp; Missouri Botanical Garden Press, St. Louis</source>, <fpage>109</fpage>–<lpage>112</lpage>.</mixed-citation></ref><ref id="B40"><mixed-citation xmlns:xlink="http://www.w3.org/1999/xlink" xlink:type="simple"><person-group><name name-style="western"><surname>Zhu</surname><given-names>ZD</given-names></name><name name-style="western"><surname>Li</surname><given-names>DZ</given-names></name><name name-style="western"><surname>Stapleton</surname><given-names>CMA</given-names></name></person-group> (<year>2006</year>) <article-title><italic><tp:taxon-name><tp:taxon-name-part taxon-name-part-type="genus">Pseudosasa</tp:taxon-name-part></tp:taxon-name></italic> Makino ex Nakai.</article-title> In: <person-group><name name-style="western"><surname>Wu</surname><given-names>ZY</given-names></name><name name-style="western"><surname>Raven</surname><given-names>P</given-names></name></person-group> (<role>Eds</role>) <issue-title>Flora of China (Vol.</issue-title><source>22). Science Press, Beijing &amp; Missouri Botanical Garden Press, St. Louis</source>, <fpage>115</fpage>–<lpage>121</lpage>.</mixed-citation></ref><ref id="B31"><mixed-citation xmlns:xlink="http://www.w3.org/1999/xlink" xlink:type="simple"><person-group><name name-style="western"><surname>Wen</surname><given-names>TH</given-names></name></person-group> (<year>1984</year>) <article-title>New taxa of <tp:taxon-name><tp:taxon-name-part taxon-name-part-type="subfamily">Bambusoideae</tp:taxon-name-part></tp:taxon-name> in China (I).</article-title><source>Journal of Bamboo Research</source><volume>3</volume>(<issue>2</issue>): <fpage>28</fpage>–<lpage>29</lpage>.</mixed-citation></ref><ref id="B34"><mixed-citation xmlns:xlink="http://www.w3.org/1999/xlink" xlink:type="simple"><person-group><name name-style="western"><surname>Yi</surname><given-names>TP</given-names></name></person-group> (<year>1986</year>) <article-title>Studies on the genus <italic><tp:taxon-name><tp:taxon-name-part taxon-name-part-type="genus">Yushania</tp:taxon-name-part></tp:taxon-name></italic>.</article-title><source>Journal of Bamboo research</source><volume>5</volume>(<issue>1</issue>): <fpage>45</fpage>–<lpage>64</lpage>.</mixed-citation></ref></ref-list></tp:taxon-treatment>
